# Supplementary material for: High Glucose Increases Lactate and Induces the Transforming Growth Factor Beta-Smad 1/5 Atherogenic Pathway in Primary Human Macrophages
Source: Biomedicines. 2024 Jul 16;12(7):1575. doi: 10.3390/biomedicines12071575 (PMC11275184; doi:10.3390/biomedicines12071575)
Supplement: Supplementary file 1 [file biomedicines-12-01575-s001.zip]

Archive with 1 entries (1 files):
- biomedicines-3111257-supplementary.pdf
